# Supplementary material for: Infant Exposure to Antituberculosis Drugs via Breast Milk and Assessment of Potential Adverse Effects in Breastfed Infants: Critical Review of Data
Source: Pharmaceutics. 2023 Apr 13;15(4):1228. doi: 10.3390/pharmaceutics15041228 (PMC10143885; doi:10.3390/pharmaceutics15041228)
Supplement: Supplementary file 1 [file pharmaceutics-15-01228-s001.zip]

Archive with 1 entries (1 files):
- pharmaceutics-2284381-supplementary.pdf
